# Supplementary material for: Formation of 3D Human Osteoblast Spheroids Incorporating Extracellular Matrix-Mimetic Phage Peptides as a Surrogate Bone Tissue Model
Source: Int J Mol Sci. 2025 Sep 1;26(17):8482. doi: 10.3390/ijms26178482 (PMC12428906; doi:10.3390/ijms26178482)
Supplement: Supplementary file 1 [file ijms-26-08482-s001.zip]

Archive with 1 entries (1 files):
- ijms-3790511-supplementary.pdf
